# Supplementary material for: Essential Involvement of Neutrophil Elastase in Acute Acetaminophen Hepatotoxicity Using BALB/c Mice
Source: Int J Mol Sci. 2023 Apr 25;24(9):7845. doi: 10.3390/ijms24097845 (PMC10177873; doi:10.3390/ijms24097845)
Supplement: Supplementary file 1 [file ijms-24-07845-s001.zip]

Archive with 1 entries (1 files):
- ijms-2184666-supplementary.pdf
